# Supplementary material for: Protective Effect of Lipoic Acid on Oxidative Stress and Tissue Damage Induced by Aflatoxin B1 in Young Laying Hens
Source: Toxins (Basel). 2025 Apr 6;17(4):184. doi: 10.3390/toxins17040184 (PMC12031067; doi:10.3390/toxins17040184)
Supplement: Supplementary file 1 [file toxins-17-00184-s001.zip]

Archive with 1 entries (1 files):
- toxins-3557687-supplementary.pdf
